# Supplementary material for: Sphingolipid Long-Chain Base Signaling in Compatible and Non-Compatible Plant–Pathogen Interactions in Arabidopsis
Source: Int J Mol Sci. 2023 Feb 23;24(5):4384. doi: 10.3390/ijms24054384 (PMC10002605; doi:10.3390/ijms24054384)
Supplement: Supplementary file 1 [file ijms-24-04384-s001.zip]

Archive with 5 entries (5 files):
- Supplemental Figure S1.pdf
- Supplemental Figure S2.pdf
- Supplemental Table S1.pdf
- Supplemental Table S2.pdf
- Supplemental Table S3.pdf
